# Supplementary material for: Polymethoxy-1-Alkenes Screening of Chlorella and Spirulina Food Supplements Coupled with In Vivo Toxicity Studies
Source: Toxins (Basel). 2020 Feb 10;12(2):111. doi: 10.3390/toxins12020111 (PMC7077266; doi:10.3390/toxins12020111)
Supplement: Supplementary file 1 [file toxins-12-00111-s001.zip]

Archive with 1 entries (1 files):
- toxins-705066 SUPP.pdf
